# Supplementary material for: The long non‐coding RNA SNHG1 promotes bladder cancer progression by interacting with miR‐143‐3p and EZH2
Source: J Cell Mol Med. 2020 Sep 4;24(20):11858–73. doi: 10.1111/jcmm.15806 (PMC7578868; doi:10.1111/jcmm.15806)
Supplement: Supplementary file 4 — Table S2 [file JCMM-24-11858-s004.xlsx]

## Sheet: Sheet1
Predicted miRNAs that might bind to SNHG1 by using LncBase v.2
hsa-miR-6816-5p
hsa-let-7f-2-3p
hsa-miR-101-5p
hsa-miR-1206
hsa-miR-122-5p
hsa-miR-1228-3p
hsa-miR-1237-3p
hsa-miR-1250-3p
hsa-miR-1251-3p
hsa-miR-1252-3p
hsa-miR-1254
hsa-miR-1262
hsa-miR-1266-5p
hsa-miR-1278
hsa-miR-1291
hsa-miR-1295b-3p
hsa-miR-1299
hsa-miR-1305
hsa-miR-1324
hsa-miR-136-3p
hsa-miR-137
hsa-miR-139-3p
hsa-miR-143-3p
hsa-miR-146a-5p
hsa-miR-146b-5p
hsa-miR-153-5p
hsa-miR-154-3p
hsa-miR-1587
hsa-miR-15a-5p
hsa-miR-15b-5p
hsa-miR-16-5p
hsa-miR-1910-3p
hsa-miR-1915-3p
hsa-miR-194-3p
hsa-miR-194-5p
hsa-miR-195-5p
hsa-miR-196a-3p
hsa-miR-197-3p
hsa-miR-199a-3p
hsa-miR-199b-3p
hsa-miR-205-5p
hsa-miR-20b-3p
hsa-miR-2115-3p
hsa-miR-21-5p
hsa-miR-222-5p
hsa-miR-2355-3p
hsa-miR-2355-5p
hsa-miR-2392
hsa-miR-23b-5p
hsa-miR-24-1-5p
hsa-miR-24-2-5p
hsa-miR-2681-3p
hsa-miR-3065-5p
hsa-miR-3074-5p
hsa-miR-3115
hsa-miR-3116
hsa-miR-3120-3p
hsa-miR-3125
hsa-miR-3127-5p
hsa-miR-3129-5p
hsa-miR-31-3p
hsa-miR-3155a
hsa-miR-3155b
hsa-miR-3157-5p
hsa-miR-3158-5p
hsa-miR-3163
hsa-miR-3174
hsa-miR-3177-5p
hsa-miR-3180
hsa-miR-3180-3p
hsa-miR-3192-5p
hsa-miR-3196
hsa-miR-3529-3p
hsa-miR-3607-3p
hsa-miR-3613-3p
hsa-miR-361-3p
hsa-miR-3617-5p
hsa-miR-3620-3p
hsa-miR-3620-5p
hsa-miR-3622a-3p
hsa-miR-3622b-3p
hsa-miR-3655
hsa-miR-3660
hsa-miR-3664-3p
hsa-miR-3667-5p
hsa-miR-3688-3p
hsa-miR-3714
hsa-miR-371a-5p
hsa-miR-372-5p
hsa-miR-376a-3p
hsa-miR-376b-3p
hsa-miR-380-3p
hsa-miR-382-3p
hsa-miR-383-5p
hsa-miR-3909
hsa-miR-3910
hsa-miR-3913-3p
hsa-miR-3914
hsa-miR-3916
hsa-miR-3928-3p
hsa-miR-3934-5p
hsa-miR-3940-5p
hsa-miR-3945
hsa-miR-421
hsa-miR-424-5p
hsa-miR-4251
hsa-miR-4254
hsa-miR-4261
hsa-miR-4265
hsa-miR-4288
hsa-miR-4311
hsa-miR-4322
hsa-miR-4330
hsa-miR-4426
hsa-miR-4436b-3p
hsa-miR-4438
hsa-miR-4463
hsa-miR-4468
hsa-miR-4494
hsa-miR-4496
hsa-miR-450a-1-3p
hsa-miR-450b-5p
hsa-miR-452-3p
hsa-miR-4526
hsa-miR-4646-3p
hsa-miR-4647
hsa-miR-4653-3p
hsa-miR-4656
hsa-miR-4659a-3p
hsa-miR-4659b-3p
hsa-miR-4662a-3p
hsa-miR-4662b
hsa-miR-4677-3p
hsa-miR-4678
hsa-miR-4679
hsa-miR-4680-5p
hsa-miR-4685-3p
hsa-miR-4688
hsa-miR-4691-5p
hsa-miR-4701-3p
hsa-miR-4704-3p
hsa-miR-4705
hsa-miR-4708-5p
hsa-miR-4719
hsa-miR-4735-3p
hsa-miR-4736
hsa-miR-4742-3p
hsa-miR-4768-3p
hsa-miR-4769-3p
hsa-miR-4770
hsa-miR-4777-3p
hsa-miR-4782-5p
hsa-miR-4789-5p
hsa-miR-4797-3p
hsa-miR-484
hsa-miR-487a-3p
hsa-miR-489-3p
hsa-miR-499a-3p
hsa-miR-499b-3p
hsa-miR-5000-5p
hsa-miR-5010-3p
hsa-miR-503-5p
hsa-miR-5089-3p
hsa-miR-5095
hsa-miR-515-5p
hsa-miR-518a-5p
hsa-miR-5193
hsa-miR-519e-5p
hsa-miR-527
hsa-miR-545-5p
hsa-miR-548ag
hsa-miR-548ai
hsa-miR-548an
hsa-miR-548ao-3p
hsa-miR-548ba
hsa-miR-548o-3p
hsa-miR-548u
hsa-miR-550a-5p
hsa-miR-551b-5p
hsa-miR-552-3p
hsa-miR-5580-5p
hsa-miR-5582-3p
hsa-miR-5680
hsa-miR-5695
hsa-miR-570-5p
hsa-miR-5706
hsa-miR-573
hsa-miR-575
hsa-miR-584-3p
hsa-miR-589-3p
hsa-miR-589-5p
hsa-miR-590-3p
hsa-miR-590-5p
hsa-miR-605-3p
hsa-miR-607
hsa-miR-6070
hsa-miR-6072
hsa-miR-6084
hsa-miR-610
hsa-miR-6128
hsa-miR-616-3p
hsa-miR-618
hsa-miR-619-3p
hsa-miR-631
hsa-miR-632
hsa-miR-641
hsa-miR-6503-5p
hsa-miR-6508-5p
hsa-miR-6514-5p
hsa-miR-6516-3p
hsa-miR-653-3p
hsa-miR-654-3p
hsa-miR-661
hsa-miR-670-3p
hsa-miR-6718-5p
hsa-miR-6719-3p
hsa-miR-6729-3p
hsa-miR-6735-5p
hsa-miR-6741-5p
hsa-miR-6743-5p
hsa-miR-6748-5p
hsa-miR-6753-3p
hsa-miR-6754-3p
hsa-miR-6759-5p
hsa-miR-6765-3p
hsa-miR-6775-3p
hsa-miR-6776-5p
hsa-miR-6780a-3p
hsa-miR-6793-5p
hsa-miR-6796-3p
hsa-miR-6802-3p
hsa-miR-6837-3p
hsa-miR-6839-3p
hsa-miR-6846-3p
hsa-miR-6847-5p
hsa-miR-6852-3p
hsa-miR-6859-5p
hsa-miR-6868-3p
hsa-miR-6879-5p
hsa-miR-6881-3p
hsa-miR-6891-3p
hsa-miR-7107-3p
hsa-miR-7-1-3p
hsa-miR-7151-3p
hsa-miR-7159-5p
hsa-miR-7160-3p
hsa-miR-7161-5p
hsa-miR-7-2-3p
hsa-miR-760
hsa-miR-769-5p
hsa-miR-7851-3p
hsa-miR-7856-5p
hsa-miR-8054
hsa-miR-8063
hsa-miR-8076
hsa-miR-8485
hsa-miR-875-3p
hsa-miR-885-3p
hsa-miR-890
hsa-miR-921
hsa-miR-939-3p
hsa-miR-940

## Sheet: Sheet2
Downregulated or upregulated miRNAs in bladder cancer
mirId	Cancer	down
hsa-miR-1	bladder cancer	down
hsa-miR-1	bladder cancer	down
hsa-miR-101	bladder cancer	down
hsa-miR-101	bladder cancer	down
hsa-miR-103a-3p	bladder cancer	down
hsa-miR-10b	bladder cancer	down
hsa-miR-1180	bladder cancer	down
hsa-miR-1236	bladder cancer	down
hsa-miR-124	bladder cancer	down
hsa-miR-124-3p	bladder cancer	down
hsa-miR-125b	bladder cancer	down
hsa-miR-125b	bladder cancer	down
hsa-miR-126	bladder cancer	down
hsa-miR-1280	bladder cancer	down
hsa-miR-133a	bladder cancer	down
hsa-miR-133a	bladder cancer	down
hsa-miR-133b	bladder cancer	down
hsa-miR-135a	bladder cancer	down
hsa-miR-137	bladder cancer	down
hsa-miR-141	bladder cancer	down
hsa-miR-141	bladder cancer	down
hsa-miR-143	bladder cancer	down
hsa-miR-143	bladder cancer	down
hsa-miR-143	bladder cancer	down
hsa-miR-144	bladder cancer	down
hsa-miR-145	bladder cancer	down
hsa-miR-145	bladder cancer	down
hsa-miR-145	bladder cancer	down
hsa-miR-145	bladder cancer	down
hsa-miR-145	bladder cancer	down
hsa-miR-145	bladder cancer	down
hsa-miR-145	bladder cancer	down
hsa-miR-155	bladder cancer	down
hsa-miR-155	bladder cancer	down
hsa-miR-155	bladder cancer	down
hsa-miR-16	bladder cancer	down
hsa-miR-17-5p	bladder cancer	down
hsa-miR-182	bladder cancer	down
hsa-miR-182-5p	bladder cancer	down
hsa-miR-183	bladder cancer	down
hsa-miR-183	bladder cancer	down
hsa-miR-185	bladder cancer	down
hsa-miR-186	bladder cancer	down
hsa-miR-18a	bladder cancer	down
hsa-miR-192	bladder cancer	down
hsa-miR-192	bladder cancer	down
hsa-miR-195	bladder cancer	down
hsa-miR-19a	bladder cancer	down
hsa-miR-200a	bladder cancer	down
hsa-miR-200b	bladder cancer	down
hsa-miR-200c	bladder cancer	down
hsa-miR-203	bladder cancer	down
hsa-miR-203	bladder cancer	down
hsa-miR-203	bladder cancer	down
hsa-miR-205	bladder cancer	down
hsa-miR-205	bladder cancer	down
hsa-miR-20b	bladder cancer	down
hsa-miR-210	bladder cancer	down
hsa-miR-214	bladder cancer	down
hsa-miR-218	bladder cancer	down
hsa-miR-221	bladder cancer	down
hsa-miR-221	bladder cancer	down
hsa-miR-222	bladder cancer	down
hsa-miR-223	bladder cancer	down
hsa-miR-23a	bladder cancer	down
hsa-miR-23b	bladder cancer	down
hsa-miR-23b	bladder cancer	down
hsa-miR-24	bladder cancer	down
hsa-miR-26a	bladder cancer	down
hsa-miR-26b	bladder cancer	down
hsa-miR-29c	bladder cancer	down
hsa-miR-320c	bladder cancer	down
hsa-miR-34a	bladder cancer	down
hsa-miR-370	bladder cancer	down
hsa-miR-409-3p	bladder cancer	down
hsa-miR-424	bladder cancer	down
hsa-miR-429	bladder cancer	down
hsa-miR-451	bladder cancer	down
hsa-miR-490-5p	bladder cancer	down
hsa-miR-490-5p	bladder cancer	down
hsa-miR-490-5p	bladder cancer	down
hsa-miR-493	bladder cancer	down
hsa-miR-576-3p	bladder cancer	down
hsa-miR-639	bladder cancer	down
hsa-miR-9	bladder cancer	down
hsa-miR-96	bladder cancer	down
hsa-miR-96	bladder cancer	down
hsa-miR-99a	bladder cancer	down
hsa-miR-99a	bladder cancer	down
hsa-miR-96	bladder cancer	down
hsa-miR-205	bladder cancer	down
hsa-miR-125b	bladder cancer	down
hsa-miR-194-5p	bladder cancer	down
hsa-miR-222	bladder cancer	down
hsa-miR-542-3p	bladder cancer	down
hsa-miR-205	bladder cancer	down
hsa-miR-148a	bladder cancer	down
hsa-miR-100	bladder cancer	down
hsa-miR-195	bladder cancer	down
hsa-miR-200c	bladder cancer	down
hsa-miR-146a-5p	bladder cancer	down
hsa-miR-194	bladder cancer	down
hsa-miR-200c	bladder cancer	down
hsa-miR-451	bladder cancer	down
hsa-miR-122	bladder cancer	down
hsa-miR-26a-5p	bladder cancer	down
hsa-miR-26b-5p	bladder cancer	down
hsa-miR-335	bladder cancer	down
hsa-miR-148a-3p	bladder cancer	down
hsa-miR-4295	bladder cancer	Profile
hsa-miR-206	bladder cancer	up
hsa-miR-92	bladder cancer	up
hsa-miR-3658	bladder cancer	up
hsa-miR-199a-5p	bladder cancer	up
hsa-miR-223-3p	bladder cancer	up
hsa-miR-145	bladder cancer	up
hsa-miR-223-3p	bladder cancer	up
hsa-miR-143	bladder cancer	up
hsa-miR-495	bladder cancer	up
hsa-miR-130b-3p	bladder cancer	up
hsa-miR-24-3p	bladder cancer	up
hsa-miR-138-5p	bladder cancer	up
hsa-miR-4295	bladder cancer	up
hsa-miR-556-3p	bladder cancer	up
hsa-miR-613	bladder cancer	up
hsa-miR-576-3p	bladder cancer	up
hsa-miR-940	bladder cancer	up
hsa-miR-429	bladder cancer	up
hsa-miR-200c	bladder cancer	up
hsa-miR-203	bladder cancer	up
hsa-miR-99a	bladder cancer	up
hsa-miR-224	bladder cancer	up
hsa-miR-139-5p	bladder cancer	up
hsa-miR-373	bladder cancer	up
hsa-miR-17	bladder cancer	up
hsa-miR-143	bladder cancer	up
hsa-miR-130b	bladder cancer	up
hsa-miR-22	bladder cancer	up
hsa-miR-1-3p	bladder cancer	up
hsa-miR-202	bladder cancer	up
hsa-miR-3658	bladder cancer	up
hsa-miR-192-5p	bladder cancer	up
hsa-miR-325	bladder cancer	up
hsa-miR-302b	bladder cancer	up
hsa-miR-183	bladder cancer	up
hsa-miR-374a	bladder cancer	up
hsa-miR-124-3p	bladder cancer	up
hsa-miR-1247	bladder cancer	up
hsa-miR-194-5p	bladder cancer	up
hsa-miR-99a-5p	bladder cancer	up
hsa-miR-203a	bladder cancer	up
hsa-miR-98	bladder cancer	up
hsa-miR-1-3p	bladder cancer	up
hsa-miR-93	bladder cancer	up
hsa-miR-125a-5p	bladder cancer	up
hsa-miR-454-3p	bladder cancer	up
hsa-miR-374b-5p	bladder cancer	up
hsa-miR-133b	bladder cancer	up
hsa-miR-3619-5p	bladder cancer	up
hsa-miR-124	bladder cancer	up

## Sheet: Sheet3
Candidate miRNAs were selected through overlapping sheet 1 and sheet 2
hsa-miR-101-5p
hsa-miR-122-5p
hsa-miR-143-3p
hsa-miR-16-5p
hsa-miR-194-5p
hsa-miR-195-5p
hsa-miR-205-5p
hsa-miR-20b-3p
hsa-miR-23b-5p
hsa-miR-424-5p
