# Supplementary material for: The long non‐coding RNA SNHG1 promotes bladder cancer progression by interacting with miR‐143‐3p and EZH2
Source: J Cell Mol Med. 2020 Sep 4;24(20):11858–73. doi: 10.1111/jcmm.15806 (PMC7578868; doi:10.1111/jcmm.15806)
Supplement: Supplementary file 5 — Table S3 [file JCMM-24-11858-s005.xlsx]

## Sheet: Sheet1
Predicted targets for has-miR-143-3p
miRNAname	geneName	chromosome	strand	clipExpNum	degraExpNum	miRanda	TargetScan	pancancerNum
hsa-miR-143-3p	ASAP3	chr1	-	1	0	1	1	4
hsa-miR-143-3p	NRAS	chr1	-	11	0	1	1	5
hsa-miR-143-3p	TPM3	chr1	-	14	0	1	1	5
hsa-miR-143-3p	ASH1L	chr1	-	12	0	1	1	6
hsa-miR-143-3p	NUAK2	chr1	-	18	0	1	1	3
hsa-miR-143-3p	C1orf74	chr1	-	3	0	1	1	5
hsa-miR-143-3p	PHF13	chr1	+	6	0	1	1	3
hsa-miR-143-3p	TARDBP	chr1	+	5	0	1	1	12
hsa-miR-143-3p	AL109811.4	chr1	+	5	0	1	1	6
hsa-miR-143-3p	SRSF11	chr1	+	4	3	1	1	10
hsa-miR-143-3p	LMO4	chr1	+	7	0	1	1	2
hsa-miR-143-3p	LRRC8B	chr1	+	5	0	1	1	4
hsa-miR-143-3p	AHCYL1	chr1	+	4	0	1	1	4
hsa-miR-143-3p	POGK	chr1	+	17	0	1	1	9
hsa-miR-143-3p	C1orf115	chr1	+	1	0	1	1	4
hsa-miR-143-3p	SVIL	chr10	-	5	0	1	1	2
hsa-miR-143-3p	ERCC6	chr10	-	1	0	1	1	4
hsa-miR-143-3p	KLLN	chr10	-	1	0	1	1	7
hsa-miR-143-3p	SMNDC1	chr10	-	6	1	1	1	7
hsa-miR-143-3p	ZEB1	chr10	+	3	0	1	1	3
hsa-miR-143-3p	CDK1	chr10	+	6	0	1	1	7
hsa-miR-143-3p	REEP3	chr10	+	9	0	1	1	1
hsa-miR-143-3p	TET1	chr10	+	2	0	1	1	4
hsa-miR-143-3p	BMPR1A	chr10	+	1	0	1	1	3
hsa-miR-143-3p	PRPF19	chr11	-	4	0	1	1	9
hsa-miR-143-3p	PC	chr11	-	4	0	1	1	7
hsa-miR-143-3p	CREBZF	chr11	-	7	0	1	1	11
hsa-miR-143-3p	FAR1	chr11	+	4	0	1	1	5
hsa-miR-143-3p	CTNND1	chr11	+	3	0	1	1	2
hsa-miR-143-3p	KLC2	chr11	+	19	0	1	1	9
hsa-miR-143-3p	KDM2A	chr11	+	7	0	1	1	4
hsa-miR-143-3p	TMEM135	chr11	+	1	0	1	1	7
hsa-miR-143-3p	KRAS	chr12	-	2	0	1	1	6
hsa-miR-143-3p	SINHCAF	chr12	-	6	0	1	1	7
hsa-miR-143-3p	GXYLT1	chr12	-	15	0	1	1	5
hsa-miR-143-3p	SLC38A2	chr12	-	38	0	1	1	2
hsa-miR-143-3p	HDAC7	chr12	-	8	0	1	1	5
hsa-miR-143-3p	KRT80	chr12	-	4	0	1	1	4
hsa-miR-143-3p	GNS	chr12	-	10	0	1	1	3
hsa-miR-143-3p	CAMKK2	chr12	-	1	0	1	1	4
hsa-miR-143-3p	RSRC2	chr12	-	9	0	1	1	11
hsa-miR-143-3p	NECAP1	chr12	+	4	0	1	1	7
hsa-miR-143-3p	GABARAPL1	chr12	+	15	0	1	1	4
hsa-miR-143-3p	ETV6	chr12	+	3	0	1	1	1
hsa-miR-143-3p	CREBL2	chr12	+	7	1	1	1	3
hsa-miR-143-3p	LARP4	chr12	+	2	0	1	1	9
hsa-miR-143-3p	DIP2B	chr12	+	4	0	1	1	6
hsa-miR-143-3p	ERBB3	chr12	+	3	1	1	1	16
hsa-miR-143-3p	FRS2	chr12	+	9	0	1	1	7
hsa-miR-143-3p	STAB2	chr12	+	1	0	1	1	1
hsa-miR-143-3p	PTPN11	chr12	+	1	1	1	1	4
hsa-miR-143-3p	N4BP2L1	chr13	-	1	0	1	1	7
hsa-miR-143-3p	PAN3	chr13	+	17	0	1	1	6
hsa-miR-143-3p	MEDAG	chr13	+	1	0	1	1	2
hsa-miR-143-3p	SLC25A15	chr13	+	4	0	1	1	6
hsa-miR-143-3p	ITM2B	chr13	+	6	0	1	1	3
hsa-miR-143-3p	KLF5	chr13	+	5	0	1	1	5
hsa-miR-143-3p	STRN3	chr14	-	2	1	1	1	2
hsa-miR-143-3p	HECTD1	chr14	-	2	0	1	1	3
hsa-miR-143-3p	SIX4	chr14	-	3	0	1	1	3
hsa-miR-143-3p	ARHGEF40	chr14	+	5	0	1	1	5
hsa-miR-143-3p	TMEM121	chr14	+	1	0	1	1	5
hsa-miR-143-3p	SECISBP2L	chr15	-	32	0	1	1	3
hsa-miR-143-3p	PLEKHO2	chr15	+	1	0	1	1	1
hsa-miR-143-3p	ARID3B	chr15	+	8	0	1	1	6
hsa-miR-143-3p	MAF	chr16	-	2	0	1	1	2
hsa-miR-143-3p	TAOK2	chr16	+	1	0	1	1	5
hsa-miR-143-3p	CBFB	chr16	+	9	0	1	1	4
hsa-miR-143-3p	PDPR	chr16	+	1	0	1	1	4
hsa-miR-143-3p	BLMH	chr17	-	3	2	1	1	5
hsa-miR-143-3p	CRLF3	chr17	-	2	0	1	1	3
hsa-miR-143-3p	DCAKD	chr17	-	6	1	1	1	9
hsa-miR-143-3p	FAM117A	chr17	-	5	0	1	1	2
hsa-miR-143-3p	COL1A1	chr17	-	13	0	1	1	1
hsa-miR-143-3p	SMARCD2	chr17	-	10	0	1	1	8
hsa-miR-143-3p	SLC39A11	chr17	-	1	1	1	1	8
hsa-miR-143-3p	MAPK7	chr17	+	2	0	1	1	5
hsa-miR-143-3p	CPD	chr17	+	2	0	1	1	3
hsa-miR-143-3p	AP2B1	chr17	+	8	2	1	1	8
hsa-miR-143-3p	LASP1	chr17	+	7	0	1	1	4
hsa-miR-143-3p	MSL1	chr17	+	2	0	1	1	9
hsa-miR-143-3p	KAT7	chr17	+	11	1	1	1	7
hsa-miR-143-3p	MSI2	chr17	+	2	0	1	1	13
hsa-miR-143-3p	TANC2	chr17	+	2	0	1	1	2
hsa-miR-143-3p	TRAPPC8	chr18	-	3	0	1	1	4
hsa-miR-143-3p	RNF152	chr18	-	1	0	1	1	0
hsa-miR-143-3p	ZNF236	chr18	+	1	0	1	1	6
hsa-miR-143-3p	NFATC1	chr18	+	1	0	1	1	1
hsa-miR-143-3p	DYRK1B	chr19	-	16	0	1	1	10
hsa-miR-143-3p	SCAMP4	chr19	+	5	0	1	1	9
hsa-miR-143-3p	NFIC	chr19	+	6	0	1	1	3
hsa-miR-143-3p	ZNF570	chr19	+	1	0	1	1	2
hsa-miR-143-3p	PDIA6	chr2	-	15	4	1	1	2
hsa-miR-143-3p	DNMT3A	chr2	-	3	0	1	1	9
hsa-miR-143-3p	DTNB	chr2	-	2	0	1	1	10
hsa-miR-143-3p	PSME4	chr2	-	3	0	1	1	3
hsa-miR-143-3p	PUS10	chr2	-	1	0	1	1	4
hsa-miR-143-3p	MOGS	chr2	-	16	0	1	1	11
hsa-miR-143-3p	CHST10	chr2	-	2	0	1	1	6
hsa-miR-143-3p	COL5A2	chr2	-	7	0	1	1	1
hsa-miR-143-3p	IGFBP5	chr2	-	5	0	1	1	0
hsa-miR-143-3p	FOSL2	chr2	+	4	0	1	1	0
hsa-miR-143-3p	PRKCE	chr2	+	2	0	1	1	4
hsa-miR-143-3p	HK2	chr2	+	9	0	1	1	7
hsa-miR-143-3p	RMND5A	chr2	+	10	0	1	1	7
hsa-miR-143-3p	PTPN4	chr2	+	11	0	1	1	2
hsa-miR-143-3p	GPD2	chr2	+	3	0	1	1	4
hsa-miR-143-3p	ITGA6	chr2	+	1	1	1	1	1
hsa-miR-143-3p	UBE2E3	chr2	+	7	0	1	1	10
hsa-miR-143-3p	ZC3H15	chr2	+	6	0	1	1	4
hsa-miR-143-3p	SLC39A10	chr2	+	8	0	1	1	7
hsa-miR-143-3p	RETREG2	chr2	+	9	0	1	1	6
hsa-miR-143-3p	GIGYF2	chr2	+	1	0	1	1	3
hsa-miR-143-3p	PLAGL2	chr20	-	3	0	1	1	5
hsa-miR-143-3p	CHD6	chr20	-	3	0	1	1	5
hsa-miR-143-3p	OSER1	chr20	-	8	0	1	1	11
hsa-miR-143-3p	NFATC2	chr20	-	1	0	1	1	1
hsa-miR-143-3p	KIF3B	chr20	+	3	0	1	1	8
hsa-miR-143-3p	TGIF2	chr20	+	8	0	1	1	5
hsa-miR-143-3p	MYBL2	chr20	+	4	0	1	1	8
hsa-miR-143-3p	VAPB	chr20	+	4	1	1	1	6
hsa-miR-143-3p	GID8	chr20	+	6	0	1	1	13
hsa-miR-143-3p	SUMO3	chr21	-	16	1	1	1	3
hsa-miR-143-3p	NIPSNAP1	chr22	-	4	0	1	1	12
hsa-miR-143-3p	TOB2	chr22	-	4	0	1	1	5
hsa-miR-143-3p	CCDC58	chr3	-	3	0	1	1	17
hsa-miR-143-3p	ZNF148	chr3	-	3	0	1	1	6
hsa-miR-143-3p	CRELD1	chr3	+	6	0	1	1	8
hsa-miR-143-3p	TATDN2	chr3	+	3	3	1	1	9
hsa-miR-143-3p	UBE2E1	chr3	+	2	0	1	1	6
hsa-miR-143-3p	BSN	chr3	+	1	1	1	1	7
hsa-miR-143-3p	ARL6	chr3	+	2	0	1	1	4
hsa-miR-143-3p	ATP6V1A	chr3	+	16	0	1	1	7
hsa-miR-143-3p	RAB7A	chr3	+	4	1	1	1	6
hsa-miR-143-3p	FNDC3B	chr3	+	23	0	1	1	1
hsa-miR-143-3p	DVL3	chr3	+	1	0	1	1	5
hsa-miR-143-3p	QDPR	chr4	-	2	0	1	1	11
hsa-miR-143-3p	RASGEF1B	chr4	-	6	0	1	1	2
hsa-miR-143-3p	OTUD4	chr4	-	8	0	1	1	6
hsa-miR-143-3p	2020-09-11	chr4	+	4	0	1	1	2
hsa-miR-143-3p	TET2	chr4	+	1	0	1	1	3
hsa-miR-143-3p	STOX2	chr4	+	5	0	1	1	3
hsa-miR-143-3p	RICTOR	chr5	-	1	0	1	1	4
hsa-miR-143-3p	GFPT2	chr5	-	3	0	1	1	3
hsa-miR-143-3p	NPR3	chr5	+	7	0	1	1	1
hsa-miR-143-3p	MAP1B	chr5	+	4	0	1	1	0
hsa-miR-143-3p	CSNK1G3	chr5	+	6	0	1	1	5
hsa-miR-143-3p	SLC35A4	chr5	+	20	0	1	1	4
hsa-miR-143-3p	NDFIP1	chr5	+	7	2	1	1	4
hsa-miR-143-3p	RBM27	chr5	+	7	0	1	1	5
hsa-miR-143-3p	C6orf62	chr6	-	5	0	1	1	9
hsa-miR-143-3p	TAPBP	chr6	-	8	1	1	1	5
hsa-miR-143-3p	XPO5	chr6	-	3	0	1	1	4
hsa-miR-143-3p	MAP3K7	chr6	-	4	0	1	1	4
hsa-miR-143-3p	USP45	chr6	-	2	0	1	1	6
hsa-miR-143-3p	CTGF	chr6	-	11	0	1	1	0
hsa-miR-143-3p	TXLNB	chr6	-	1	0	1	1	0
hsa-miR-143-3p	RBM24	chr6	+	2	0	1	1	2
hsa-miR-143-3p	BRD2	chr6	+	10	0	1	1	5
hsa-miR-143-3p	POLH	chr6	+	4	0	1	1	0
hsa-miR-143-3p	MYO6	chr6	+	2	0	1	1	5
hsa-miR-143-3p	SOBP	chr6	+	13	0	1	1	4
hsa-miR-143-3p	NCOA7	chr6	+	1	0	1	1	3
hsa-miR-143-3p	PCMT1	chr6	+	4	2	1	1	7
hsa-miR-143-3p	SCAF8	chr6	+	5	0	1	1	5
hsa-miR-143-3p	IGF2R	chr6	+	3	0	1	1	1
hsa-miR-143-3p	QKI	chr6	+	13	2	1	1	4
hsa-miR-143-3p	GLI3	chr7	-	3	1	1	1	2
hsa-miR-143-3p	TNS3	chr7	-	3	0	1	1	1
hsa-miR-143-3p	TTYH3	chr7	+	9	0	1	1	6
hsa-miR-143-3p	USP42	chr7	+	34	0	1	1	8
hsa-miR-143-3p	LIMK1	chr7	+	3	0	1	1	8
hsa-miR-143-3p	PHTF2	chr7	+	7	0	1	1	2
hsa-miR-143-3p	SERPINE1	chr7	+	13	0	1	1	1
hsa-miR-143-3p	RAB11FIP1	chr8	-	1	0	1	1	6
hsa-miR-143-3p	TM2D2	chr8	-	2	0	1	1	1
hsa-miR-143-3p	LRP12	chr8	-	2	0	1	1	1
hsa-miR-143-3p	VPS37A	chr8	+	1	0	1	1	3
hsa-miR-143-3p	GRHL2	chr8	+	1	0	1	1	5
hsa-miR-143-3p	TIGD5	chr8	+	3	0	1	1	11
hsa-miR-143-3p	MLLT3	chr9	-	6	0	1	1	2
hsa-miR-143-3p	ABHD17B	chr9	-	3	0	1	1	5
hsa-miR-143-3p	GOLM1	chr9	-	4	0	1	1	8
hsa-miR-143-3p	SVEP1	chr9	-	2	0	1	1	1
hsa-miR-143-3p	PTBP3	chr9	-	1	0	1	1	5
hsa-miR-143-3p	GCNT1	chr9	+	9	0	1	1	4
hsa-miR-143-3p	DAPK1	chr9	+	17	0	1	1	7
hsa-miR-143-3p	URM1	chr9	+	1	0	1	1	9
hsa-miR-143-3p	GRIPAP1	chrX	-	4	0	1	1	10
hsa-miR-143-3p	TSC22D3	chrX	-	3	0	1	1	2
hsa-miR-143-3p	AMMECR1	chrX	-	1	0	1	1	6
hsa-miR-143-3p	ATP11C	chrX	-	4	0	1	1	2
hsa-miR-143-3p	WWC3	chrX	+	2	0	1	1	1
hsa-miR-143-3p	SLC16A2	chrX	+	2	0	1	1	1
hsa-miR-143-3p	BCORL1	chrX	+	4	0	1	1	2
hsa-miR-143-3p	PHF6	chrX	+	6	0	1	1	9
hsa-miR-143-3p	ZNF275	chrX	+	3	0	1	1	3
