# Supplementary material for: The long non‐coding RNA SNHG1 promotes bladder cancer progression by interacting with miR‐143‐3p and EZH2
Source: J Cell Mol Med. 2020 Sep 4;24(20):11858–73. doi: 10.1111/jcmm.15806 (PMC7578868; doi:10.1111/jcmm.15806)
Supplement: Supplementary file 6 — Table S4 [file JCMM-24-11858-s006.xlsx]

## Sheet: Sheet1
Supplementary Table S4.Predicted proteins that might bind to SNHG1 using catRAPID
Protein ID	RNA ID	Z-score	Discriminative power	Interaction strength	Domain	Motif	Ranking
TIA1_HUMAN	NR_003098.2.Hom_1	1.39	0.98	0.99	http://www.nature.com/nature/journal/v499/n7457/full/nature12311.html	yes	2.77
FUS_HUMAN	NR_003098.2.Hom_1	1.3	0.98	0.79	http://www.nature.com/nature/journal/v499/n7457/full/nature12311.html	yes	2.75
ELAV2_HUMAN	NR_003098.2.Hom_1	1.09	0.97	0.97	http://www.ncbi.nlm.nih.gov/pubmed/21036867	yes	2.68
HNRPQ_HUMAN	NR_003098.2.Hom_1	1.03	0.97	0.77	http://www.ncbi.nlm.nih.gov/pubmed/21036867	yes	2.67
QKI_HUMAN	NR_003098.2.Hom_1	1.05	0.97	0.92	http://www.nature.com/nature/journal/v499/n7457/full/nature12311.html	yes	2.67
PTBP1_HUMAN	NR_003098.2.Hom_1	0.97	0.97	0.69	http://www.nature.com/nature/journal/v499/n7457/full/nature12311.html	yes	2.65
ELAV4_HUMAN	NR_003098.2.Hom_1	0.88	0.96	0.96	http://www.ncbi.nlm.nih.gov/pubmed/21036867	yes	2.62
PCBP1_HUMAN	NR_003098.2.Hom_1	0.86	0.96	0.94	http://www.nature.com/nature/journal/v499/n7457/full/nature12311.html	yes	2.62
SFPQ_HUMAN	NR_003098.2.Hom_1	0.82	0.96	0.45	http://www.nature.com/nature/journal/v499/n7457/full/nature12311.html	yes	2.6
ESRP2_HUMAN	NR_003098.2.Hom_1	0.82	0.96	0.5	http://www.nature.com/nature/journal/v499/n7457/full/nature12311.html	yes	2.6
PCBP2_HUMAN	NR_003098.2.Hom_1	0.55	0.91	0.92	http://www.nature.com/nature/journal/v499/n7457/full/nature12311.html	yes	2.52
FMR1_HUMAN	NR_003098.2.Hom_1	0.52	0.91	0.62	http://www.nature.com/nature/journal/v499/n7457/full/nature12311.html	yes	2.51
HNRPD_HUMAN	NR_003098.2.Hom_1	0.49	0.89	0.87	http://www.ncbi.nlm.nih.gov/pubmed/23118479	yes	2.5
ROA1_HUMAN	NR_003098.2.Hom_1	0.46	0.88	0.9	http://www.ncbi.nlm.nih.gov/pubmed/23118479	yes	2.49
SRSF3_HUMAN	NR_003098.2.Hom_1	0.35	0.83	0.95	http://www.ncbi.nlm.nih.gov/pubmed/21036867	yes	2.46
DAZP1_HUMAN	NR_003098.2.Hom_1	0.36	0.83	0.87	http://www.ncbi.nlm.nih.gov/pubmed/23118479	yes	2.46
ELAV1_HUMAN	NR_003098.2.Hom_1	0.2	0.75	0.8	http://www.nature.com/nature/journal/v499/n7457/full/nature12311.html	yes	2.41
SRSF9_HUMAN	NR_003098.2.Hom_1	0.06	0.66	0.91	http://www.nature.com/nature/journal/v499/n7457/full/nature12311.html	yes	2.37
SRSF7_HUMAN	NR_003098.2.Hom_1	-0.12	0.5	0.81	http://www.nature.com/nature/journal/v499/n7457/full/nature12311.html	yes	2.32
SRSF2_HUMAN	NR_003098.2.Hom_1	-0.33	0.32	0.74	http://www.nature.com/nature/journal/v499/n7457/full/nature12311.html	yes	2.26
LN28B_HUMAN	NR_003098.2.Hom_1	-0.34	0.32	0.69	http://www.landesbioscience.com/journals/rna/abstract.php?id=25194	yes	2.25
HNRPM_HUMAN	NR_003098.2.Hom_1	2.14	0.99	0.88	NO	yes	2
MCES_HUMAN	NR_003098.2.Hom_1	2.1	0.99	0.99	NO	yes	1.99
PARN_HUMAN	NR_003098.2.Hom_1	2.08	0.99	0.95	NO	yes	1.98
ANXA1_HUMAN	NR_003098.2.Hom_1	2.08	0.99	0.99	NO	yes	1.98
DDX5_HUMAN	NR_003098.2.Hom_1	2.03	0.99	0.95	NO	yes	1.97
TRM1L_HUMAN	NR_003098.2.Hom_1	2.04	0.99	0.88	NO	yes	1.97
DDX41_HUMAN	NR_003098.2.Hom_1	2.05	0.99	0.94	NO	yes	1.97
PUS10_HUMAN	NR_003098.2.Hom_1	2	0.99	0.92	NO	yes	1.96
NXF1_HUMAN	NR_003098.2.Hom_1	1.96	0.99	0.93	NO	yes	1.94
IF2B2_HUMAN	NR_003098.2.Hom_1	1.93	0.99	0.92	NO	yes	1.94
IF4B_HUMAN	NR_003098.2.Hom_1	1.89	0.99	0.94	NO	yes	1.93
TDRKH_HUMAN	NR_003098.2.Hom_1	1.92	0.99	0.92	NO	yes	1.93
DDX53_HUMAN	NR_003098.2.Hom_1	1.87	0.99	0.92	NO	yes	1.92
IF2B3_HUMAN	NR_003098.2.Hom_1	1.76	0.99	0.92	NO	yes	1.88
ATX1L_HUMAN	NR_003098.2.Hom_1	1.75	0.99	0.82	NO	yes	1.88
SYEM_HUMAN	NR_003098.2.Hom_1	1.75	0.99	0.89	NO	yes	1.88
DKC1_HUMAN	NR_003098.2.Hom_1	1.71	0.99	0.91	NO	yes	1.87
HNRH2_HUMAN	NR_003098.2.Hom_1	1.71	0.99	0.99	NO	yes	1.87
PHAX_HUMAN	NR_003098.2.Hom_1	1.71	0.99	0.99	NO	yes	1.87
SRP68_HUMAN	NR_003098.2.Hom_1	1.72	0.99	0.9	NO	yes	1.87
CPSF3_HUMAN	NR_003098.2.Hom_1	1.72	0.99	0.85	NO	yes	1.87
CSTF3_HUMAN	NR_003098.2.Hom_1	1.68	0.99	0.66	NO	yes	1.86
PAPD1_HUMAN	NR_003098.2.Hom_1	1.68	0.99	0.91	NO	yes	1.86
SYSC_HUMAN	NR_003098.2.Hom_1	1.64	0.99	0.9	NO	yes	1.85
FIP1_HUMAN	NR_003098.2.Hom_1	1.65	0.99	0.87	NO	yes	1.85
DHX58_HUMAN	NR_003098.2.Hom_1	1.64	0.99	0.87	NO	yes	1.85
KIN17_HUMAN	NR_003098.2.Hom_1	1.61	0.99	0.99	NO	yes	1.84
DDX59_HUMAN	NR_003098.2.Hom_1	1.62	0.99	0.9	NO	yes	1.84
LARP4_HUMAN	NR_003098.2.Hom_1	1.6	0.99	0.7	NO	yes	1.84
PAIP1_HUMAN	NR_003098.2.Hom_1	1.61	0.99	0.99	NO	yes	1.84
HNRH1_HUMAN	NR_003098.2.Hom_1	1.58	0.99	0.99	NO	yes	1.83
PTRF_HUMAN	NR_003098.2.Hom_1	1.57	0.99	0.99	NO	yes	1.83
ABC3G_HUMAN	NR_003098.2.Hom_1	1.58	0.99	0.99	NO	yes	1.83
SAMH1_HUMAN	NR_003098.2.Hom_1	1.57	0.99	0.89	NO	yes	1.83
LARP7_HUMAN	NR_003098.2.Hom_1	1.53	0.99	0.88	NO	yes	1.82
THOC1_HUMAN	NR_003098.2.Hom_1	1.55	0.99	0.86	NO	yes	1.82
RBM40_HUMAN	NR_003098.2.Hom_1	1.53	0.99	0.87	NO	yes	1.82
DDX3Y_HUMAN	NR_003098.2.Hom_1	1.53	0.99	0.86	NO	yes	1.81
STAU1_HUMAN	NR_003098.2.Hom_1	1.51	0.99	0.89	NO	yes	1.81
DDX6_HUMAN	NR_003098.2.Hom_1	1.51	0.99	0.99	NO	yes	1.81
PRP31_HUMAN	NR_003098.2.Hom_1	1.51	0.99	0.96	NO	yes	1.81
CBX8_HUMAN	NR_003098.2.Hom_1	1.52	0.99	0.99	NO	yes	1.81
NUFP1_HUMAN	NR_003098.2.Hom_1	1.52	0.99	0.98	NO	yes	1.81
NOP9_HUMAN	NR_003098.2.Hom_1	1.48	0.98	0.89	NO	yes	1.8
CELF4_HUMAN	NR_003098.2.Hom_1	1.49	0.98	0.99	NO	yes	1.8
NSRP1_HUMAN	NR_003098.2.Hom_1	1.48	0.98	0.85	NO	yes	1.8
DDX18_HUMAN	NR_003098.2.Hom_1	1.48	0.98	0.86	NO	yes	1.8
IF2B1_HUMAN	NR_003098.2.Hom_1	1.49	0.98	0.89	NO	yes	1.8
DDX25_HUMAN	NR_003098.2.Hom_1	1.47	0.98	0.99	NO	yes	1.8
PUF60_HUMAN	NR_003098.2.Hom_1	1.48	0.98	0.85	NO	yes	1.8
DDX3X_HUMAN	NR_003098.2.Hom_1	1.45	0.98	0.85	NO	yes	1.79
SURF6_HUMAN	NR_003098.2.Hom_1	1.44	0.98	0.99	NO	yes	1.79
NOL9_HUMAN	NR_003098.2.Hom_1	1.43	0.98	0.66	NO	yes	1.79
DD19B_HUMAN	NR_003098.2.Hom_1	1.45	0.98	0.99	NO	yes	1.79
SRRM4_HUMAN	NR_003098.2.Hom_1	1.43	0.98	0.88	NO	yes	1.78
CBX4_HUMAN	NR_003098.2.Hom_1	1.4	0.98	0.83	NO	yes	1.78
E2AK2_HUMAN	NR_003098.2.Hom_1	1.42	0.98	0.86	NO	yes	1.78
MEX3C_HUMAN	NR_003098.2.Hom_1	1.42	0.98	0.84	NO	yes	1.78
RUSD2_HUMAN	NR_003098.2.Hom_1	1.43	0.98	0.86	NO	yes	1.78
DDX55_HUMAN	NR_003098.2.Hom_1	1.42	0.98	0.84	NO	yes	1.78
CARF_HUMAN	NR_003098.2.Hom_1	1.42	0.98	0.87	NO	yes	1.78
RBM45_HUMAN	NR_003098.2.Hom_1	1.39	0.98	0.99	NO	yes	1.77
PAPOG_HUMAN	NR_003098.2.Hom_1	1.38	0.98	0.74	NO	yes	1.77
THUM1_HUMAN	NR_003098.2.Hom_1	1.36	0.98	0.98	NO	yes	1.77
CSTF2_HUMAN	NR_003098.2.Hom_1	1.34	0.98	0.86	NO	yes	1.76
THOC3_HUMAN	NR_003098.2.Hom_1	1.36	0.98	0.97	NO	yes	1.76
STAU2_HUMAN	NR_003098.2.Hom_1	1.35	0.98	0.84	NO	yes	1.76
RM03_HUMAN	NR_003098.2.Hom_1	1.32	0.98	0.96	NO	yes	1.75
THA_HUMAN	NR_003098.2.Hom_1	1.32	0.98	0.98	NO	yes	1.75
PAPOA_HUMAN	NR_003098.2.Hom_1	1.31	0.98	0.68	NO	yes	1.75
RBM39_HUMAN	NR_003098.2.Hom_1	1.32	0.98	0.8	NO	yes	1.75
MTHSD_HUMAN	NR_003098.2.Hom_1	1.32	0.98	0.99	NO	yes	1.75
FUBP2_HUMAN	NR_003098.2.Hom_1	1.33	0.98	0.57	NO	yes	1.75
REN3B_HUMAN	NR_003098.2.Hom_1	1.32	0.98	0.99	NO	yes	1.75
DDX28_HUMAN	NR_003098.2.Hom_1	1.31	0.98	0.83	NO	yes	1.75
DD19A_HUMAN	NR_003098.2.Hom_1	1.31	0.98	0.99	NO	yes	1.75
CASC3_HUMAN	NR_003098.2.Hom_1	1.28	0.98	0.61	NO	yes	1.74
HBP1_HUMAN	NR_003098.2.Hom_1	1.28	0.98	0.83	NO	yes	1.74
PAP1M_HUMAN	NR_003098.2.Hom_1	1.28	0.98	0.99	NO	yes	1.74
RBM48_HUMAN	NR_003098.2.Hom_1	1.29	0.98	0.99	NO	yes	1.74
TRM2A_HUMAN	NR_003098.2.Hom_1	1.29	0.98	0.83	NO	yes	1.74
NXF3_HUMAN	NR_003098.2.Hom_1	1.28	0.98	0.79	NO	yes	1.74
TRDMT_HUMAN	NR_003098.2.Hom_1	1.25	0.98	0.99	NO	yes	1.73
OAS2_HUMAN	NR_003098.2.Hom_1	1.24	0.98	0.55	NO	yes	1.73
NONO_HUMAN	NR_003098.2.Hom_1	1.25	0.98	0.98	NO	yes	1.73
NUFP2_HUMAN	NR_003098.2.Hom_1	1.26	0.98	0.67	NO	yes	1.73
LAR4B_HUMAN	NR_003098.2.Hom_1	1.24	0.98	0.69	NO	yes	1.73
DUS2L_HUMAN	NR_003098.2.Hom_1	1.24	0.98	0.97	NO	yes	1.73
RL1D1_HUMAN	NR_003098.2.Hom_1	1.2	0.98	0.98	NO	yes	1.72
K0020_HUMAN	NR_003098.2.Hom_1	1.2	0.98	0.82	NO	yes	1.72
ZNF74_HUMAN	NR_003098.2.Hom_1	1.2	0.98	0.84	NO	yes	1.72
THOC6_HUMAN	NR_003098.2.Hom_1	1.21	0.98	0.94	NO	yes	1.72
RBM4_HUMAN	NR_003098.2.Hom_1	1.23	0.98	0.98	NO	yes	1.72
RBY1B_HUMAN	NR_003098.2.Hom_1	1.17	0.98	0.94	NO	yes	1.71
HNRPF_HUMAN	NR_003098.2.Hom_1	1.17	0.98	0.98	NO	yes	1.71
RM12_HUMAN	NR_003098.2.Hom_1	1.17	0.98	0.99	NO	yes	1.71
GRB7_HUMAN	NR_003098.2.Hom_1	1.17	0.98	0.76	NO	yes	1.71
CPEB2_HUMAN	NR_003098.2.Hom_1	1.17	0.98	0.77	NO	yes	1.71
CELF5_HUMAN	NR_003098.2.Hom_1	1.18	0.98	0.98	NO	yes	1.71
ADAD1_HUMAN	NR_003098.2.Hom_1	1.18	0.98	0.82	NO	yes	1.71
A1CF_HUMAN	NR_003098.2.Hom_1	1.17	0.98	0.75	NO	yes	1.71
PAPOB_HUMAN	NR_003098.2.Hom_1	1.17	0.98	0.83	NO	yes	1.71
ELAV3_HUMAN	NR_003098.2.Hom_1	1.16	0.98	0.98	NO	yes	1.7
RBY1F_HUMAN	NR_003098.2.Hom_1	1.14	0.98	0.93	NO	yes	1.7
RBM14_HUMAN	NR_003098.2.Hom_1	1.16	0.98	0.8	NO	yes	1.7
STRBP_HUMAN	NR_003098.2.Hom_1	1.13	0.98	0.79	NO	yes	1.7
RBM4B_HUMAN	NR_003098.2.Hom_1	1.16	0.98	0.98	NO	yes	1.7
CSTFT_HUMAN	NR_003098.2.Hom_1	1.13	0.98	0.81	NO	yes	1.7
RPF1_HUMAN	NR_003098.2.Hom_1	1.16	0.98	0.94	NO	yes	1.7
RAVR2_HUMAN	NR_003098.2.Hom_1	1.14	0.98	0.66	NO	yes	1.7
ABC3B_HUMAN	NR_003098.2.Hom_1	1.14	0.98	0.98	NO	yes	1.7
PTBP2_HUMAN	NR_003098.2.Hom_1	1.14	0.98	0.75	NO	yes	1.7
NKRF_HUMAN	NR_003098.2.Hom_1	1.13	0.97	0.66	NO	yes	1.69
RBY1D_HUMAN	NR_003098.2.Hom_1	1.11	0.97	0.93	NO	yes	1.69
RBY1A_HUMAN	NR_003098.2.Hom_1	1.1	0.97	0.93	NO	yes	1.69
AK17A_HUMAN	NR_003098.2.Hom_1	1.1	0.97	0.62	NO	yes	1.69
KHDR2_HUMAN	NR_003098.2.Hom_1	1.11	0.97	0.94	NO	yes	1.69
MTER2_HUMAN	NR_003098.2.Hom_1	1.1	0.97	0.97	NO	yes	1.69
RBY1C_HUMAN	NR_003098.2.Hom_1	1.09	0.97	0.93	NO	yes	1.68
RL9_HUMAN	NR_003098.2.Hom_1	1.07	0.97	0.99	NO	yes	1.68
TISD_HUMAN	NR_003098.2.Hom_1	1.07	0.97	0.94	NO	yes	1.68
CAPR1_HUMAN	NR_003098.2.Hom_1	1.07	0.97	0.5	NO	yes	1.68
THOC7_HUMAN	NR_003098.2.Hom_1	1.07	0.97	0.99	NO	yes	1.68
TRUB1_HUMAN	NR_003098.2.Hom_1	1.07	0.97	0.93	NO	yes	1.68
RBY1E_HUMAN	NR_003098.2.Hom_1	1.05	0.97	0.92	NO	yes	1.67
RTCA_HUMAN	NR_003098.2.Hom_1	1.05	0.97	0.97	NO	yes	1.67
RO60_HUMAN	NR_003098.2.Hom_1	1.04	0.97	0.75	NO	yes	1.67
RN5A_HUMAN	NR_003098.2.Hom_1	1.03	0.97	0.74	NO	yes	1.67
HENMT_HUMAN	NR_003098.2.Hom_1	1.03	0.97	0.97	NO	yes	1.67
DDX50_HUMAN	NR_003098.2.Hom_1	1.06	0.97	0.64	NO	yes	1.67
THUM2_HUMAN	NR_003098.2.Hom_1	1.03	0.97	0.86	NO	yes	1.67
CTIF_HUMAN	NR_003098.2.Hom_1	1.01	0.97	0.7	NO	yes	1.66
SUGP1_HUMAN	NR_003098.2.Hom_1	1.02	0.97	0.79	NO	yes	1.66
RED2_HUMAN	NR_003098.2.Hom_1	1	0.97	0.61	NO	yes	1.66
NIP7_HUMAN	NR_003098.2.Hom_1	1	0.97	0.98	NO	yes	1.66
THOC5_HUMAN	NR_003098.2.Hom_1	0.99	0.97	0.69	NO	yes	1.65
DND1_HUMAN	NR_003098.2.Hom_1	0.98	0.97	0.94	NO	yes	1.65
CPEB3_HUMAN	NR_003098.2.Hom_1	0.99	0.97	0.57	NO	yes	1.65
PARK7_HUMAN	NR_003098.2.Hom_1	0.97	0.97	0.99	NO	yes	1.65
PUS3_HUMAN	NR_003098.2.Hom_1	0.99	0.97	0.97	NO	yes	1.65
NR0B1_HUMAN	NR_003098.2.Hom_1	0.95	0.97	0.97	NO	yes	1.64
SARNP_HUMAN	NR_003098.2.Hom_1	0.96	0.97	0.98	NO	yes	1.64
NAF1_HUMAN	NR_003098.2.Hom_1	0.95	0.97	0.92	NO	yes	1.64
MBNL1_HUMAN	NR_003098.2.Hom_1	0.95	0.97	0.97	NO	yes	1.64
HNRPR_HUMAN	NR_003098.2.Hom_1	0.93	0.97	0.75	NO	yes	1.63
IMDH2_HUMAN	NR_003098.2.Hom_1	0.93	0.97	0.74	NO	yes	1.63
TIAR_HUMAN	NR_003098.2.Hom_1	0.9	0.96	0.96	NO	yes	1.63
SRSF6_HUMAN	NR_003098.2.Hom_1	0.91	0.96	0.89	NO	yes	1.63
CPEB4_HUMAN	NR_003098.2.Hom_1	0.92	0.96	0.55	NO	yes	1.63
PDCD4_HUMAN	NR_003098.2.Hom_1	0.91	0.96	0.96	NO	yes	1.63
MBNL2_HUMAN	NR_003098.2.Hom_1	0.9	0.96	0.96	NO	yes	1.63
RBM42_HUMAN	NR_003098.2.Hom_1	0.9	0.96	0.96	NO	yes	1.63
RPP25_HUMAN	NR_003098.2.Hom_1	0.91	0.96	0.99	NO	yes	1.63
SYFB_HUMAN	NR_003098.2.Hom_1	0.91	0.96	0.67	NO	yes	1.63
PA2G4_HUMAN	NR_003098.2.Hom_1	0.9	0.96	0.96	NO	yes	1.63
EXOS1_HUMAN	NR_003098.2.Hom_1	0.91	0.96	0.99	NO	yes	1.63
U3IP2_HUMAN	NR_003098.2.Hom_1	0.88	0.96	0.96	NO	yes	1.62
IFIT5_HUMAN	NR_003098.2.Hom_1	0.89	0.96	0.96	NO	yes	1.62
OASL_HUMAN	NR_003098.2.Hom_1	0.88	0.96	0.72	NO	yes	1.62
NUD16_HUMAN	NR_003098.2.Hom_1	0.87	0.96	0.99	NO	yes	1.62
PTCD3_HUMAN	NR_003098.2.Hom_1	0.87	0.96	0.6	NO	yes	1.62
JKIP1_HUMAN	NR_003098.2.Hom_1	0.89	0.96	0.72	NO	yes	1.62
DAZ3_HUMAN	NR_003098.2.Hom_1	0.89	0.96	0.96	NO	yes	1.62
IMP3_HUMAN	NR_003098.2.Hom_1	0.87	0.96	0.98	NO	yes	1.62
SPN1_HUMAN	NR_003098.2.Hom_1	0.85	0.96	0.95	NO	yes	1.61
CELF2_HUMAN	NR_003098.2.Hom_1	0.85	0.96	0.77	NO	yes	1.61
AGFG1_HUMAN	NR_003098.2.Hom_1	0.85	0.96	0.64	NO	yes	1.61
TIM50_HUMAN	NR_003098.2.Hom_1	0.84	0.96	0.92	NO	yes	1.61
APTX_HUMAN	NR_003098.2.Hom_1	0.83	0.96	0.93	NO	yes	1.61
MTA70_HUMAN	NR_003098.2.Hom_1	0.84	0.96	0.7	NO	yes	1.61
CPSF7_HUMAN	NR_003098.2.Hom_1	0.86	0.96	0.95	NO	yes	1.61
RFOX1_HUMAN	NR_003098.2.Hom_1	0.85	0.96	0.96	NO	yes	1.61
CNOT6_HUMAN	NR_003098.2.Hom_1	0.86	0.96	0.64	NO	yes	1.61
ZRAB2_HUMAN	NR_003098.2.Hom_1	0.82	0.96	0.92	NO	yes	1.6
CNOT4_HUMAN	NR_003098.2.Hom_1	0.81	0.96	0.69	NO	yes	1.6
GLU2B_HUMAN	NR_003098.2.Hom_1	0.82	0.96	0.63	NO	yes	1.6
RO52_HUMAN	NR_003098.2.Hom_1	0.82	0.96	0.95	NO	yes	1.6
FXR1_HUMAN	NR_003098.2.Hom_1	0.82	0.96	0.71	NO	yes	1.6
RL15_HUMAN	NR_003098.2.Hom_1	0.8	0.96	0.99	NO	yes	1.6
RL19_HUMAN	NR_003098.2.Hom_1	0.83	0.96	0.99	NO	yes	1.6
TRI32_HUMAN	NR_003098.2.Hom_1	0.81	0.96	0.68	NO	yes	1.6
SF01_HUMAN	NR_003098.2.Hom_1	0.8	0.96	0.73	NO	yes	1.6
RBM46_HUMAN	NR_003098.2.Hom_1	0.8	0.96	0.64	NO	yes	1.6
WIBG_HUMAN	NR_003098.2.Hom_1	0.8	0.96	0.99	NO	yes	1.6
NXF2_HUMAN	NR_003098.2.Hom_1	0.82	0.96	0.7	NO	yes	1.6
TRM1_HUMAN	NR_003098.2.Hom_1	0.8	0.96	0.67	NO	yes	1.6
OOEP_HUMAN	NR_003098.2.Hom_1	0.77	0.95	0.98	NO	yes	1.59
KHDR3_HUMAN	NR_003098.2.Hom_1	0.78	0.95	0.87	NO	yes	1.59
U2AFM_HUMAN	NR_003098.2.Hom_1	0.8	0.96	0.95	NO	yes	1.59
CPSF6_HUMAN	NR_003098.2.Hom_1	0.79	0.96	0.65	NO	yes	1.59
MRM1_HUMAN	NR_003098.2.Hom_1	0.79	0.96	0.91	NO	yes	1.59
RBM43_HUMAN	NR_003098.2.Hom_1	0.79	0.96	0.93	NO	yes	1.59
R51A1_HUMAN	NR_003098.2.Hom_1	0.79	0.96	0.9	NO	yes	1.59
RBM18_HUMAN	NR_003098.2.Hom_1	0.78	0.95	0.99	NO	yes	1.59
NXF5_HUMAN	NR_003098.2.Hom_1	0.77	0.95	0.95	NO	yes	1.59
RFOX2_HUMAN	NR_003098.2.Hom_1	0.74	0.95	0.95	NO	yes	1.58
HNRPL_HUMAN	NR_003098.2.Hom_1	0.74	0.95	0.6	NO	yes	1.58
NELFE_HUMAN	NR_003098.2.Hom_1	0.75	0.95	0.94	NO	yes	1.58
RED1_HUMAN	NR_003098.2.Hom_1	0.74	0.95	0.65	NO	yes	1.58
DAZ2_HUMAN	NR_003098.2.Hom_1	0.75	0.95	0.59	NO	yes	1.58
AUHM_HUMAN	NR_003098.2.Hom_1	0.74	0.95	0.87	NO	yes	1.58
JMJD6_HUMAN	NR_003098.2.Hom_1	0.76	0.95	0.94	NO	yes	1.58
MEX3D_HUMAN	NR_003098.2.Hom_1	0.74	0.95	0.67	NO	yes	1.58
ERI1_HUMAN	NR_003098.2.Hom_1	0.73	0.95	0.87	NO	yes	1.58
PSPC1_HUMAN	NR_003098.2.Hom_1	0.74	0.95	0.6	NO	yes	1.58
THUM3_HUMAN	NR_003098.2.Hom_1	0.75	0.95	0.75	NO	yes	1.58
PUS7L_HUMAN	NR_003098.2.Hom_1	0.75	0.95	0.47	NO	yes	1.58
DDX52_HUMAN	NR_003098.2.Hom_1	0.74	0.95	0.61	NO	yes	1.58
YBOX2_HUMAN	NR_003098.2.Hom_1	0.76	0.95	0.94	NO	yes	1.58
RBM47_HUMAN	NR_003098.2.Hom_1	0.73	0.95	0.58	NO	yes	1.57
SRP54_HUMAN	NR_003098.2.Hom_1	0.72	0.95	0.77	NO	yes	1.57
RS7_HUMAN	NR_003098.2.Hom_1	0.72	0.95	0.98	NO	yes	1.57
U2AFL_HUMAN	NR_003098.2.Hom_1	0.7	0.94	0.94	NO	yes	1.57
PABP2_HUMAN	NR_003098.2.Hom_1	0.72	0.95	0.9	NO	yes	1.57
DDX1_HUMAN	NR_003098.2.Hom_1	0.71	0.95	0.52	NO	yes	1.57
TSAP1_HUMAN	NR_003098.2.Hom_1	0.73	0.95	0.94	NO	yes	1.57
NPM_HUMAN	NR_003098.2.Hom_1	0.67	0.94	0.93	NO	yes	1.56
YBOX1_HUMAN	NR_003098.2.Hom_1	0.67	0.94	0.91	NO	yes	1.56
PP1R8_HUMAN	NR_003098.2.Hom_1	0.68	0.94	0.88	NO	yes	1.56
SRSF5_HUMAN	NR_003098.2.Hom_1	0.69	0.94	0.95	NO	yes	1.56
TRA2A_HUMAN	NR_003098.2.Hom_1	0.69	0.94	0.93	NO	yes	1.56
CTU1_HUMAN	NR_003098.2.Hom_1	0.68	0.94	0.86	NO	yes	1.56
LRC47_HUMAN	NR_003098.2.Hom_1	0.68	0.94	0.62	NO	yes	1.56
CPEB1_HUMAN	NR_003098.2.Hom_1	0.68	0.94	0.59	NO	yes	1.56
PPIE_HUMAN	NR_003098.2.Hom_1	0.67	0.94	0.92	NO	yes	1.56
DYR_HUMAN	NR_003098.2.Hom_1	0.64	0.93	0.97	NO	yes	1.55
IMDH1_HUMAN	NR_003098.2.Hom_1	0.66	0.94	0.63	NO	yes	1.55
U2AF2_HUMAN	NR_003098.2.Hom_1	0.64	0.93	0.93	NO	yes	1.55
KRR1_HUMAN	NR_003098.2.Hom_1	0.64	0.93	0.93	NO	yes	1.55
THOC4_HUMAN	NR_003098.2.Hom_1	0.65	0.93	0.96	NO	yes	1.55
ABC3F_HUMAN	NR_003098.2.Hom_1	0.65	0.93	0.93	NO	yes	1.55
DDX17_HUMAN	NR_003098.2.Hom_1	0.64	0.93	0.47	NO	yes	1.55
RBPMS_HUMAN	NR_003098.2.Hom_1	0.65	0.93	0.98	NO	yes	1.55
ADAT1_HUMAN	NR_003098.2.Hom_1	0.65	0.93	0.77	NO	yes	1.55
REN3A_HUMAN	NR_003098.2.Hom_1	0.66	0.94	0.93	NO	yes	1.55
ROA2_HUMAN	NR_003098.2.Hom_1	0.62	0.92	0.88	NO	yes	1.54
RBMS1_HUMAN	NR_003098.2.Hom_1	0.62	0.92	0.92	NO	yes	1.54
SYYC_HUMAN	NR_003098.2.Hom_1	0.62	0.92	0.55	NO	yes	1.54
TRA2B_HUMAN	NR_003098.2.Hom_1	0.6	0.92	0.92	NO	yes	1.54
RL38_HUMAN	NR_003098.2.Hom_1	0.63	0.92	0.95	NO	yes	1.54
ESRP1_HUMAN	NR_003098.2.Hom_1	0.6	0.92	0.6	NO	yes	1.54
DAZ4_HUMAN	NR_003098.2.Hom_1	0.63	0.93	0.62	NO	yes	1.54
RAVR1_HUMAN	NR_003098.2.Hom_1	0.6	0.92	0.62	NO	yes	1.54
ZMAT3_HUMAN	NR_003098.2.Hom_1	0.61	0.92	0.92	NO	yes	1.54
MYEF2_HUMAN	NR_003098.2.Hom_1	0.62	0.92	0.57	NO	yes	1.54
RRP7A_HUMAN	NR_003098.2.Hom_1	0.63	0.93	0.92	NO	yes	1.54
MSI1H_HUMAN	NR_003098.2.Hom_1	0.59	0.92	0.92	NO	yes	1.53
NOL4_HUMAN	NR_003098.2.Hom_1	0.59	0.92	0.66	NO	yes	1.53
IFIT1_HUMAN	NR_003098.2.Hom_1	0.57	0.91	0.92	NO	yes	1.53
RUSD3_HUMAN	NR_003098.2.Hom_1	0.6	0.92	0.86	NO	yes	1.53
ADAD2_HUMAN	NR_003098.2.Hom_1	0.57	0.92	0.57	NO	yes	1.53
UHMK1_HUMAN	NR_003098.2.Hom_1	0.59	0.92	0.93	NO	yes	1.53
RS4Y2_HUMAN	NR_003098.2.Hom_1	0.57	0.91	0.96	NO	yes	1.53
CPS4L_HUMAN	NR_003098.2.Hom_1	0.53	0.91	0.94	NO	yes	1.52
PRKRA_HUMAN	NR_003098.2.Hom_1	0.55	0.91	0.86	NO	yes	1.52
PAB4L_HUMAN	NR_003098.2.Hom_1	0.55	0.91	0.92	NO	yes	1.52
PABP1_HUMAN	NR_003098.2.Hom_1	0.53	0.91	0.64	NO	yes	1.52
SRP09_HUMAN	NR_003098.2.Hom_1	0.53	0.91	0.73	NO	yes	1.52
MAZ_HUMAN	NR_003098.2.Hom_1	0.54	0.91	0.91	NO	yes	1.52
U2AF1_HUMAN	NR_003098.2.Hom_1	0.54	0.91	0.95	NO	yes	1.52
AIMP1_HUMAN	NR_003098.2.Hom_1	0.56	0.91	0.86	NO	yes	1.52
RM21_HUMAN	NR_003098.2.Hom_1	0.53	0.91	0.97	NO	yes	1.52
RBMX_HUMAN	NR_003098.2.Hom_1	0.51	0.9	0.92	NO	yes	1.51
FXR2_HUMAN	NR_003098.2.Hom_1	0.5	0.9	0.62	NO	yes	1.51
MGN_HUMAN	NR_003098.2.Hom_1	0.53	0.91	0.96	NO	yes	1.51
LSM11_HUMAN	NR_003098.2.Hom_1	0.53	0.91	0.9	NO	yes	1.51
U2AF4_HUMAN	NR_003098.2.Hom_1	0.5	0.9	0.97	NO	yes	1.51
SOSB2_HUMAN	NR_003098.2.Hom_1	0.52	0.9	0.97	NO	yes	1.51
EXOS8_HUMAN	NR_003098.2.Hom_1	0.53	0.91	0.92	NO	yes	1.51
PABP3_HUMAN	NR_003098.2.Hom_1	0.51	0.9	0.61	NO	yes	1.51
DDX56_HUMAN	NR_003098.2.Hom_1	0.52	0.9	0.55	NO	yes	1.51
RBM8A_HUMAN	NR_003098.2.Hom_1	0.52	0.9	0.94	NO	yes	1.51
CBX6_HUMAN	NR_003098.2.Hom_1	0.49	0.89	0.9	NO	yes	1.5
ROA3_HUMAN	NR_003098.2.Hom_1	0.48	0.89	0.9	NO	yes	1.5
NH2L1_HUMAN	NR_003098.2.Hom_1	0.47	0.89	0.88	NO	yes	1.5
PCBP3_HUMAN	NR_003098.2.Hom_1	0.48	0.89	0.91	NO	yes	1.5
RS4X_HUMAN	NR_003098.2.Hom_1	0.49	0.89	0.95	NO	yes	1.5
PABP4_HUMAN	NR_003098.2.Hom_1	0.49	0.89	0.62	NO	yes	1.5
SMN_HUMAN	NR_003098.2.Hom_1	0.47	0.89	0.9	NO	yes	1.5
TDR10_HUMAN	NR_003098.2.Hom_1	0.46	0.88	0.91	NO	yes	1.5
DDX51_HUMAN	NR_003098.2.Hom_1	0.49	0.89	0.6	NO	yes	1.5
PPIL4_HUMAN	NR_003098.2.Hom_1	0.48	0.89	0.84	NO	yes	1.5
CELF1_HUMAN	NR_003098.2.Hom_1	0.49	0.89	0.89	NO	yes	1.5
RMXL1_HUMAN	NR_003098.2.Hom_1	0.49	0.89	0.92	NO	yes	1.5
MCTS1_HUMAN	NR_003098.2.Hom_1	0.5	0.9	0.93	NO	yes	1.5
RS4Y1_HUMAN	NR_003098.2.Hom_1	0.45	0.88	0.95	NO	yes	1.49
SRP14_HUMAN	NR_003098.2.Hom_1	0.44	0.88	0.92	NO	yes	1.49
RS9_HUMAN	NR_003098.2.Hom_1	0.45	0.88	0.97	NO	yes	1.49
RS18_HUMAN	NR_003098.2.Hom_1	0.46	0.88	0.96	NO	yes	1.49
IF5A1_HUMAN	NR_003098.2.Hom_1	0.46	0.88	0.96	NO	yes	1.49
GRSF1_HUMAN	NR_003098.2.Hom_1	0.44	0.87	0.89	NO	yes	1.49
PAP1L_HUMAN	NR_003098.2.Hom_1	0.44	0.87	0.58	NO	yes	1.49
IF5AL_HUMAN	NR_003098.2.Hom_1	0.44	0.87	0.96	NO	yes	1.49
NSUN6_HUMAN	NR_003098.2.Hom_1	0.44	0.87	0.89	NO	yes	1.49
RUSD4_HUMAN	NR_003098.2.Hom_1	0.45	0.88	0.9	NO	yes	1.49
EDC3_HUMAN	NR_003098.2.Hom_1	0.46	0.88	0.63	NO	yes	1.49
DAZ1_HUMAN	NR_003098.2.Hom_1	0.46	0.88	0.42	NO	yes	1.49
RNH2A_HUMAN	NR_003098.2.Hom_1	0.42	0.87	0.88	NO	yes	1.48
SRP72_HUMAN	NR_003098.2.Hom_1	0.43	0.87	0.6	NO	yes	1.48
ROA0_HUMAN	NR_003098.2.Hom_1	0.42	0.87	0.85	NO	yes	1.48
EXOS7_HUMAN	NR_003098.2.Hom_1	0.41	0.85	0.89	NO	yes	1.48
TF3A_HUMAN	NR_003098.2.Hom_1	0.4	0.85	0.89	NO	yes	1.48
MGN2_HUMAN	NR_003098.2.Hom_1	0.41	0.85	0.95	NO	yes	1.48
CELF6_HUMAN	NR_003098.2.Hom_1	0.43	0.87	0.89	NO	yes	1.48
NHP2_HUMAN	NR_003098.2.Hom_1	0.41	0.85	0.96	NO	yes	1.48
CPSF4_HUMAN	NR_003098.2.Hom_1	0.38	0.84	0.93	NO	yes	1.47
PTBP3_HUMAN	NR_003098.2.Hom_1	0.37	0.84	0.45	NO	yes	1.47
OAS1_HUMAN	NR_003098.2.Hom_1	0.39	0.84	0.89	NO	yes	1.47
RL18A_HUMAN	NR_003098.2.Hom_1	0.38	0.84	0.92	NO	yes	1.47
DLX2_HUMAN	NR_003098.2.Hom_1	0.39	0.84	0.85	NO	yes	1.47
ILF2_HUMAN	NR_003098.2.Hom_1	0.39	0.85	0.9	NO	yes	1.47
C1D_HUMAN	NR_003098.2.Hom_1	0.4	0.85	0.93	NO	yes	1.47
ZC3HE_HUMAN	NR_003098.2.Hom_1	0.38	0.84	0.42	NO	yes	1.47
ASCC1_HUMAN	NR_003098.2.Hom_1	0.37	0.84	0.88	NO	yes	1.47
EIF1A_HUMAN	NR_003098.2.Hom_1	0.37	0.84	0.95	NO	yes	1.47
FUBP3_HUMAN	NR_003098.2.Hom_1	0.38	0.84	0.5	NO	yes	1.47
NOL12_HUMAN	NR_003098.2.Hom_1	0.38	0.84	0.94	NO	yes	1.47
LSM7_HUMAN	NR_003098.2.Hom_1	0.38	0.84	0.78	NO	yes	1.47
SPI1_HUMAN	NR_003098.2.Hom_1	0.36	0.83	0.92	NO	yes	1.46
RS15A_HUMAN	NR_003098.2.Hom_1	0.36	0.83	0.87	NO	yes	1.46
SLBP_HUMAN	NR_003098.2.Hom_1	0.35	0.83	0.92	NO	yes	1.46
RA1L2_HUMAN	NR_003098.2.Hom_1	0.35	0.83	0.83	NO	yes	1.46
MK67I_HUMAN	NR_003098.2.Hom_1	0.35	0.83	0.88	NO	yes	1.46
EPAB2_HUMAN	NR_003098.2.Hom_1	0.32	0.81	0.88	NO	yes	1.45
PSA1_HUMAN	NR_003098.2.Hom_1	0.31	0.81	0.94	NO	yes	1.45
RS16_HUMAN	NR_003098.2.Hom_1	0.33	0.81	0.93	NO	yes	1.45
RS11_HUMAN	NR_003098.2.Hom_1	0.3	0.8	0.95	NO	yes	1.45
LSM6_HUMAN	NR_003098.2.Hom_1	0.33	0.81	0.75	NO	yes	1.45
SMD1_HUMAN	NR_003098.2.Hom_1	0.32	0.81	0.78	NO	yes	1.45
TADBP_HUMAN	NR_003098.2.Hom_1	0.31	0.8	0.86	NO	yes	1.45
CIRBP_HUMAN	NR_003098.2.Hom_1	0.31	0.8	0.92	NO	yes	1.45
PUS7_HUMAN	NR_003098.2.Hom_1	0.32	0.81	0.53	NO	yes	1.45
G3BP2_HUMAN	NR_003098.2.Hom_1	0.31	0.81	0.86	NO	yes	1.45
RUXGL_HUMAN	NR_003098.2.Hom_1	0.3	0.8	0.82	NO	yes	1.44
RMXL2_HUMAN	NR_003098.2.Hom_1	0.29	0.8	0.88	NO	yes	1.44
CBX7_HUMAN	NR_003098.2.Hom_1	0.28	0.79	0.91	NO	yes	1.44
RL27A_HUMAN	NR_003098.2.Hom_1	0.29	0.8	0.93	NO	yes	1.44
RUXE_HUMAN	NR_003098.2.Hom_1	0.27	0.79	0.61	NO	yes	1.44
RUXG_HUMAN	NR_003098.2.Hom_1	0.28	0.79	0.81	NO	yes	1.44
LSM3_HUMAN	NR_003098.2.Hom_1	0.29	0.8	0.72	NO	yes	1.44
RPB7_HUMAN	NR_003098.2.Hom_1	0.28	0.8	0.92	NO	yes	1.44
RL11_HUMAN	NR_003098.2.Hom_1	0.29	0.8	0.89	NO	yes	1.44
RL18_HUMAN	NR_003098.2.Hom_1	0.28	0.8	0.92	NO	yes	1.44
ISG20_HUMAN	NR_003098.2.Hom_1	0.3	0.8	0.9	NO	yes	1.44
RM01_HUMAN	NR_003098.2.Hom_1	0.29	0.8	0.83	NO	yes	1.44
IF5A2_HUMAN	NR_003098.2.Hom_1	0.29	0.8	0.94	NO	yes	1.44
DDX47_HUMAN	NR_003098.2.Hom_1	0.29	0.8	0.89	NO	yes	1.44
DJC17_HUMAN	NR_003098.2.Hom_1	0.3	0.8	0.81	NO	yes	1.44
TRMB_HUMAN	NR_003098.2.Hom_1	0.27	0.79	0.87	NO	yes	1.44
MEX3A_HUMAN	NR_003098.2.Hom_1	0.24	0.77	0.4	NO	yes	1.43
RL26_HUMAN	NR_003098.2.Hom_1	0.25	0.77	0.91	NO	yes	1.43
RL7A_HUMAN	NR_003098.2.Hom_1	0.24	0.77	0.93	NO	yes	1.43
SRS11_HUMAN	NR_003098.2.Hom_1	0.26	0.77	0.84	NO	yes	1.43
NANO1_HUMAN	NR_003098.2.Hom_1	0.24	0.77	0.86	NO	yes	1.43
LSM5_HUMAN	NR_003098.2.Hom_1	0.24	0.77	0.59	NO	yes	1.43
RPP14_HUMAN	NR_003098.2.Hom_1	0.2	0.75	0.75	NO	yes	1.42
RL12_HUMAN	NR_003098.2.Hom_1	0.22	0.76	0.93	NO	yes	1.42
RL31_HUMAN	NR_003098.2.Hom_1	0.21	0.76	0.77	NO	yes	1.42
EWS_HUMAN	NR_003098.2.Hom_1	0.22	0.76	0.48	NO	yes	1.42
LSM4_HUMAN	NR_003098.2.Hom_1	0.22	0.76	0.89	NO	yes	1.42
RBM7_HUMAN	NR_003098.2.Hom_1	0.21	0.76	0.92	NO	yes	1.42
DUS11_HUMAN	NR_003098.2.Hom_1	0.18	0.75	0.78	NO	yes	1.41
EIF3G_HUMAN	NR_003098.2.Hom_1	0.19	0.75	0.78	NO	yes	1.41
RPP29_HUMAN	NR_003098.2.Hom_1	0.18	0.73	0.93	NO	yes	1.41
IF4E_HUMAN	NR_003098.2.Hom_1	0.17	0.73	0.91	NO	yes	1.41
NUCL_HUMAN	NR_003098.2.Hom_1	0.18	0.75	0.3	NO	yes	1.41
RL29_HUMAN	NR_003098.2.Hom_1	0.19	0.75	0.93	NO	yes	1.41
NANO3_HUMAN	NR_003098.2.Hom_1	0.18	0.75	0.89	NO	yes	1.41
SRSF4_HUMAN	NR_003098.2.Hom_1	0.19	0.75	0.74	NO	yes	1.41
RBMS2_HUMAN	NR_003098.2.Hom_1	0.18	0.75	0.83	NO	yes	1.41
ZN239_HUMAN	NR_003098.2.Hom_1	0.18	0.73	0.85	NO	yes	1.41
EXOS6_HUMAN	NR_003098.2.Hom_1	0.18	0.73	0.88	NO	yes	1.41
ABT1_HUMAN	NR_003098.2.Hom_1	0.18	0.75	0.88	NO	yes	1.41
MI4GD_HUMAN	NR_003098.2.Hom_1	0.14	0.71	0.93	NO	yes	1.4
SRP19_HUMAN	NR_003098.2.Hom_1	0.14	0.71	0.88	NO	yes	1.4
ENDOU_HUMAN	NR_003098.2.Hom_1	0.15	0.73	0.82	NO	yes	1.4
RS19_HUMAN	NR_003098.2.Hom_1	0.16	0.73	0.89	NO	yes	1.4
RL28_HUMAN	NR_003098.2.Hom_1	0.14	0.71	0.85	NO	yes	1.4
NOVA1_HUMAN	NR_003098.2.Hom_1	0.14	0.71	0.46	NO	yes	1.4
RS25_HUMAN	NR_003098.2.Hom_1	0.14	0.71	0.73	NO	yes	1.4
LSM2_HUMAN	NR_003098.2.Hom_1	0.14	0.71	0.55	NO	yes	1.4
RBMX2_HUMAN	NR_003098.2.Hom_1	0.14	0.71	0.77	NO	yes	1.4
I4E1B_HUMAN	NR_003098.2.Hom_1	0.1	0.69	0.86	NO	yes	1.39
PATL2_HUMAN	NR_003098.2.Hom_1	0.13	0.69	0.4	NO	yes	1.39
TTP_HUMAN	NR_003098.2.Hom_1	0.12	0.69	0.77	NO	yes	1.39
RL14_HUMAN	NR_003098.2.Hom_1	0.11	0.69	0.89	NO	yes	1.39
RL23A_HUMAN	NR_003098.2.Hom_1	0.11	0.69	0.91	NO	yes	1.39
RBM3_HUMAN	NR_003098.2.Hom_1	0.12	0.69	0.91	NO	yes	1.39
RM23_HUMAN	NR_003098.2.Hom_1	0.12	0.69	0.9	NO	yes	1.39
THTR_HUMAN	NR_003098.2.Hom_1	0.11	0.69	0.8	NO	yes	1.39
MEX3B_HUMAN	NR_003098.2.Hom_1	0.12	0.69	0.37	NO	yes	1.39
MPH6_HUMAN	NR_003098.2.Hom_1	0.13	0.71	0.92	NO	yes	1.39
RFOX3_HUMAN	NR_003098.2.Hom_1	0.08	0.67	0.69	NO	yes	1.38
RLA0_HUMAN	NR_003098.2.Hom_1	0.09	0.67	0.73	NO	yes	1.38
NCBP2_HUMAN	NR_003098.2.Hom_1	0.1	0.67	0.9	NO	yes	1.38
RL30_HUMAN	NR_003098.2.Hom_1	0.07	0.67	0.63	NO	yes	1.38
LSM10_HUMAN	NR_003098.2.Hom_1	0.07	0.66	0.67	NO	yes	1.38
MSI2H_HUMAN	NR_003098.2.Hom_1	0.07	0.66	0.75	NO	yes	1.38
LN28A_HUMAN	NR_003098.2.Hom_1	0.07	0.66	0.87	NO	yes	1.38
NOL3_HUMAN	NR_003098.2.Hom_1	0.07	0.66	0.9	NO	yes	1.37
IF4A3_HUMAN	NR_003098.2.Hom_1	0.03	0.63	0.78	NO	yes	1.37
RBM11_HUMAN	NR_003098.2.Hom_1	0.04	0.63	0.79	NO	yes	1.37
PCBP4_HUMAN	NR_003098.2.Hom_1	0.06	0.66	0.8	NO	yes	1.37
RS3A_HUMAN	NR_003098.2.Hom_1	0.06	0.66	0.9	NO	yes	1.37
RUXF_HUMAN	NR_003098.2.Hom_1	0.04	0.63	0.52	NO	yes	1.37
RS15_HUMAN	NR_003098.2.Hom_1	0.04	0.63	0.85	NO	yes	1.37
ZCRB1_HUMAN	NR_003098.2.Hom_1	0.05	0.66	0.88	NO	yes	1.37
FUBP1_HUMAN	NR_003098.2.Hom_1	0.04	0.63	0.46	NO	yes	1.37
SPF45_HUMAN	NR_003098.2.Hom_1	0.05	0.66	0.8	NO	yes	1.37
PKRI1_HUMAN	NR_003098.2.Hom_1	0.05	0.66	0.83	NO	yes	1.37
DDX43_HUMAN	NR_003098.2.Hom_1	0.05	0.66	0.45	NO	yes	1.37
CHSP1_HUMAN	NR_003098.2.Hom_1	0.07	0.66	0.87	NO	yes	1.37
DPPA5_HUMAN	NR_003098.2.Hom_1	0.03	0.63	0.6	NO	yes	1.36
RU1C_HUMAN	NR_003098.2.Hom_1	0.01	0.61	0.88	NO	yes	1.36
RL13_HUMAN	NR_003098.2.Hom_1	0.01	0.61	0.84	NO	yes	1.36
IF4A1_HUMAN	NR_003098.2.Hom_1	0.01	0.61	0.78	NO	yes	1.36
EXOS2_HUMAN	NR_003098.2.Hom_1	0.01	0.61	0.77	NO	yes	1.36
UNC50_HUMAN	NR_003098.2.Hom_1	0.03	0.63	0.9	NO	yes	1.36
DAZL_HUMAN	NR_003098.2.Hom_1	0	0.61	0.76	NO	yes	1.36
ALKB8_HUMAN	NR_003098.2.Hom_1	0.01	0.61	0.44	NO	yes	1.36
ROAA_HUMAN	NR_003098.2.Hom_1	0.02	0.63	0.71	NO	yes	1.36
RNH1_HUMAN	NR_003098.2.Hom_1	-0.03	0.59	0.76	NO	yes	1.35
HNRH3_HUMAN	NR_003098.2.Hom_1	0	0.61	0.63	NO	yes	1.35
SRS12_HUMAN	NR_003098.2.Hom_1	-0.01	0.59	0.89	NO	yes	1.35
RAM_HUMAN	NR_003098.2.Hom_1	-0.02	0.59	0.58	NO	yes	1.35
RM18_HUMAN	NR_003098.2.Hom_1	-0.01	0.59	0.8	NO	yes	1.35
RMTL1_HUMAN	NR_003098.2.Hom_1	-0.01	0.61	0.79	NO	yes	1.35
EXOS5_HUMAN	NR_003098.2.Hom_1	0	0.61	0.88	NO	yes	1.35
NOVA2_HUMAN	NR_003098.2.Hom_1	-0.03	0.59	0.68	NO	yes	1.35
CSDC2_HUMAN	NR_003098.2.Hom_1	-0.02	0.59	0.86	NO	yes	1.35
LSM1_HUMAN	NR_003098.2.Hom_1	-0.04	0.57	0.75	NO	yes	1.34
SRS10_HUMAN	NR_003098.2.Hom_1	-0.04	0.57	0.88	NO	yes	1.34
IF2A_HUMAN	NR_003098.2.Hom_1	-0.04	0.57	0.65	NO	yes	1.34
WT1_HUMAN	NR_003098.2.Hom_1	-0.03	0.57	0.78	NO	yes	1.34
RL37_HUMAN	NR_003098.2.Hom_1	-0.05	0.57	0.45	NO	yes	1.34
RNPS1_HUMAN	NR_003098.2.Hom_1	-0.05	0.57	0.64	NO	yes	1.34
PUSL1_HUMAN	NR_003098.2.Hom_1	-0.04	0.57	0.66	NO	yes	1.34
EXOS3_HUMAN	NR_003098.2.Hom_1	-0.04	0.57	0.79	NO	yes	1.34
CWC15_HUMAN	NR_003098.2.Hom_1	-0.04	0.57	0.9	NO	yes	1.34
RT17_HUMAN	NR_003098.2.Hom_1	-0.05	0.57	0.7	NO	yes	1.34
CPSF5_HUMAN	NR_003098.2.Hom_1	-0.07	0.54	0.89	NO	yes	1.33
SPF30_HUMAN	NR_003098.2.Hom_1	-0.09	0.52	0.83	NO	yes	1.33
RSMB_HUMAN	NR_003098.2.Hom_1	-0.07	0.54	0.82	NO	yes	1.33
RL3_HUMAN	NR_003098.2.Hom_1	-0.09	0.52	0.75	NO	yes	1.33
RSMN_HUMAN	NR_003098.2.Hom_1	-0.09	0.52	0.81	NO	yes	1.33
WAP53_HUMAN	NR_003098.2.Hom_1	-0.09	0.52	0.3	NO	yes	1.33
DIM1_HUMAN	NR_003098.2.Hom_1	-0.07	0.54	0.62	NO	yes	1.33
RT07_HUMAN	NR_003098.2.Hom_1	-0.09	0.52	0.79	NO	yes	1.33
NAA38_HUMAN	NR_003098.2.Hom_1	-0.1	0.52	0.42	NO	yes	1.32
RL22_HUMAN	NR_003098.2.Hom_1	-0.13	0.5	0.62	NO	yes	1.32
RL10A_HUMAN	NR_003098.2.Hom_1	-0.12	0.5	0.81	NO	yes	1.32
RL24_HUMAN	NR_003098.2.Hom_1	-0.13	0.5	0.82	NO	yes	1.32
RL6_HUMAN	NR_003098.2.Hom_1	-0.1	0.52	0.72	NO	yes	1.32
KHDC1_HUMAN	NR_003098.2.Hom_1	-0.11	0.52	0.83	NO	yes	1.32
RBP56_HUMAN	NR_003098.2.Hom_1	-0.13	0.5	0.25	NO	yes	1.32
LARP6_HUMAN	NR_003098.2.Hom_1	-0.12	0.5	0.65	NO	yes	1.32
ZN346_HUMAN	NR_003098.2.Hom_1	-0.11	0.52	0.7	NO	yes	1.32
TRUB2_HUMAN	NR_003098.2.Hom_1	-0.15	0.47	0.64	NO	yes	1.31
RU2B_HUMAN	NR_003098.2.Hom_1	-0.14	0.47	0.86	NO	yes	1.31
RS2_HUMAN	NR_003098.2.Hom_1	-0.15	0.47	0.69	NO	yes	1.31
RL7_HUMAN	NR_003098.2.Hom_1	-0.15	0.47	0.76	NO	yes	1.31
RS20_HUMAN	NR_003098.2.Hom_1	-0.16	0.47	0.49	NO	yes	1.31
SMD3_HUMAN	NR_003098.2.Hom_1	-0.14	0.47	0.58	NO	yes	1.31
RS30_HUMAN	NR_003098.2.Hom_1	-0.16	0.47	0.5	NO	yes	1.31
SRSF1_HUMAN	NR_003098.2.Hom_1	-0.14	0.5	0.76	NO	yes	1.31
IF4A2_HUMAN	NR_003098.2.Hom_1	-0.15	0.47	0.73	NO	yes	1.31
RBMS3_HUMAN	NR_003098.2.Hom_1	-0.15	0.47	0.71	NO	yes	1.31
HNRLL_HUMAN	NR_003098.2.Hom_1	-0.16	0.47	0.3	NO	yes	1.31
PDIP3_HUMAN	NR_003098.2.Hom_1	-0.14	0.47	0.75	NO	yes	1.31
NANO2_HUMAN	NR_003098.2.Hom_1	-0.18	0.45	0.73	NO	yes	1.3
CSTF1_HUMAN	NR_003098.2.Hom_1	-0.19	0.45	0.71	NO	yes	1.3
TRBP2_HUMAN	NR_003098.2.Hom_1	-0.2	0.42	0.71	NO	yes	1.3
BOLL_HUMAN	NR_003098.2.Hom_1	-0.17	0.45	0.69	NO	yes	1.3
RDM1_HUMAN	NR_003098.2.Hom_1	-0.18	0.45	0.68	NO	yes	1.3
RBM41_HUMAN	NR_003098.2.Hom_1	-0.2	0.42	0.71	NO	yes	1.3
DDX49_HUMAN	NR_003098.2.Hom_1	-0.19	0.42	0.67	NO	yes	1.3
SNRPA_HUMAN	NR_003098.2.Hom_1	-0.23	0.4	0.66	NO	yes	1.29
HNRPK_HUMAN	NR_003098.2.Hom_1	-0.2	0.42	0.67	NO	yes	1.29
RL39_HUMAN	NR_003098.2.Hom_1	-0.2	0.42	0.44	NO	yes	1.29
TSN_HUMAN	NR_003098.2.Hom_1	-0.23	0.4	0.83	NO	yes	1.29
IF4E3_HUMAN	NR_003098.2.Hom_1	-0.23	0.4	0.82	NO	yes	1.29
ZBP1_HUMAN	NR_003098.2.Hom_1	-0.23	0.4	0.7	NO	yes	1.29
GAR1_HUMAN	NR_003098.2.Hom_1	-0.22	0.42	0.76	NO	yes	1.29
RBM34_HUMAN	NR_003098.2.Hom_1	-0.26	0.37	0.68	NO	yes	1.28
RL5_HUMAN	NR_003098.2.Hom_1	-0.25	0.37	0.61	NO	yes	1.28
IF1AX_HUMAN	NR_003098.2.Hom_1	-0.25	0.37	0.71	NO	yes	1.28
RL8_HUMAN	NR_003098.2.Hom_1	-0.26	0.37	0.8	NO	yes	1.28
RAE1L_HUMAN	NR_003098.2.Hom_1	-0.23	0.4	0.69	NO	yes	1.28
NEP1_HUMAN	NR_003098.2.Hom_1	-0.26	0.37	0.7	NO	yes	1.28
SRSF8_HUMAN	NR_003098.2.Hom_1	-0.23	0.4	0.66	NO	yes	1.28
RLA1_HUMAN	NR_003098.2.Hom_1	-0.27	0.35	0.42	NO	yes	1.27
RS3_HUMAN	NR_003098.2.Hom_1	-0.28	0.35	0.69	NO	yes	1.27
REC1_HUMAN	NR_003098.2.Hom_1	-0.3	0.35	0.38	NO	yes	1.27
RBM23_HUMAN	NR_003098.2.Hom_1	-0.29	0.35	0.65	NO	yes	1.27
PINX1_HUMAN	NR_003098.2.Hom_1	-0.27	0.37	0.61	NO	yes	1.27
PABP5_HUMAN	NR_003098.2.Hom_1	-0.29	0.35	0.7	NO	yes	1.27
SLIRP_HUMAN	NR_003098.2.Hom_1	-0.28	0.35	0.41	NO	yes	1.27
PNO1_HUMAN	NR_003098.2.Hom_1	-0.29	0.35	0.74	NO	yes	1.27
RUSD1_HUMAN	NR_003098.2.Hom_1	-0.28	0.35	0.52	NO	yes	1.27
RU17_HUMAN	NR_003098.2.Hom_1	-0.31	0.33	0.64	NO	yes	1.26
G3BP1_HUMAN	NR_003098.2.Hom_1	-0.32	0.33	0.61	NO	yes	1.26
U1SBP_HUMAN	NR_003098.2.Hom_1	-0.31	0.33	0.67	NO	yes	1.26
RALY_HUMAN	NR_003098.2.Hom_1	-0.3	0.33	0.5	NO	yes	1.26
ERAL1_HUMAN	NR_003098.2.Hom_1	-0.35	0.32	0.63	NO	yes	1.25
CN37_HUMAN	NR_003098.2.Hom_1	-0.34	0.32	0.67	NO	yes	1.25
RL21_HUMAN	NR_003098.2.Hom_1	-0.36	0.28	0.7	NO	yes	1.25
PAIRB_HUMAN	NR_003098.2.Hom_1	-0.35	0.32	0.66	NO	yes	1.25
RLA2_HUMAN	NR_003098.2.Hom_1	-0.38	0.26	0.38	NO	yes	1.24
RU2A_HUMAN	NR_003098.2.Hom_1	-0.37	0.28	0.73	NO	yes	1.24
REC3_HUMAN	NR_003098.2.Hom_1	-0.38	0.26	0.35	NO	yes	1.24
REC4_HUMAN	NR_003098.2.Hom_1	-0.38	0.26	0.35	NO	yes	1.24
REC5_HUMAN	NR_003098.2.Hom_1	-0.39	0.26	0.35	NO	yes	1.24
REC17_HUMAN	NR_003098.2.Hom_1	-0.38	0.26	0.35	NO	yes	1.24
KHDR1_HUMAN	NR_003098.2.Hom_1	-0.39	0.26	0.62	NO	yes	1.24
CELF3_HUMAN	NR_003098.2.Hom_1	-0.38	0.28	0.59	NO	yes	1.24
REC2_HUMAN	NR_003098.2.Hom_1	-0.38	0.26	0.35	NO	yes	1.24
NO40_HUMAN	NR_003098.2.Hom_1	-0.37	0.28	0.65	NO	yes	1.24
RBM22_HUMAN	NR_003098.2.Hom_1	-0.38	0.26	0.64	NO	yes	1.24
ABEC2_HUMAN	NR_003098.2.Hom_1	-0.39	0.26	0.73	NO	yes	1.24
PM14_HUMAN	NR_003098.2.Hom_1	-0.38	0.26	0.43	NO	yes	1.24
REC6_HUMAN	NR_003098.2.Hom_1	-0.42	0.24	0.34	NO	yes	1.23
QOR_HUMAN	NR_003098.2.Hom_1	-0.41	0.24	0.54	NO	yes	1.23
SF3B4_HUMAN	NR_003098.2.Hom_1	-0.4	0.26	0.63	NO	yes	1.23
RBM38_HUMAN	NR_003098.2.Hom_1	-0.41	0.24	0.64	NO	yes	1.23
REC16_HUMAN	NR_003098.2.Hom_1	-0.46	0.22	0.32	NO	yes	1.22
EXOS9_HUMAN	NR_003098.2.Hom_1	-0.46	0.22	0.57	NO	yes	1.22
DX39B_HUMAN	NR_003098.2.Hom_1	-0.44	0.22	0.6	NO	yes	1.22
RL3L_HUMAN	NR_003098.2.Hom_1	-0.44	0.22	0.62	NO	yes	1.22
RM44_HUMAN	NR_003098.2.Hom_1	-0.46	0.22	0.49	NO	yes	1.22
IF4E2_HUMAN	NR_003098.2.Hom_1	-0.47	0.22	0.58	NO	yes	1.21
REC9_HUMAN	NR_003098.2.Hom_1	-0.47	0.22	0.32	NO	yes	1.21
UIF_HUMAN	NR_003098.2.Hom_1	-0.47	0.22	0.47	NO	yes	1.21
FBLL1_HUMAN	NR_003098.2.Hom_1	-0.51	0.2	0.45	NO	yes	1.2
HNRCL_HUMAN	NR_003098.2.Hom_1	-0.53	0.2	0.47	NO	yes	1.2
ABEC1_HUMAN	NR_003098.2.Hom_1	-0.5	0.2	0.63	NO	yes	1.2
RL34_HUMAN	NR_003098.2.Hom_1	-0.51	0.2	0.31	NO	yes	1.2
TRNT1_HUMAN	NR_003098.2.Hom_1	-0.5	0.2	0.55	NO	yes	1.2
RNT2_HUMAN	NR_003098.2.Hom_1	-0.54	0.17	0.66	NO	yes	1.19
MTU1_HUMAN	NR_003098.2.Hom_1	-0.55	0.17	0.56	NO	yes	1.19
RL35A_HUMAN	NR_003098.2.Hom_1	-0.54	0.17	0.3	NO	yes	1.19
RL4_HUMAN	NR_003098.2.Hom_1	-0.54	0.17	0.56	NO	yes	1.19
HNRDL_HUMAN	NR_003098.2.Hom_1	-0.57	0.17	0.55	NO	yes	1.18
LA_HUMAN	NR_003098.2.Hom_1	-0.6	0.17	0.55	NO	yes	1.17
PSA6_HUMAN	NR_003098.2.Hom_1	-0.61	0.17	0.49	NO	yes	1.17
DCP2_HUMAN	NR_003098.2.Hom_1	-0.6	0.17	0.53	NO	yes	1.17
APEX1_HUMAN	NR_003098.2.Hom_1	-0.67	0.14	0.37	NO	yes	1.15
TRUA_HUMAN	NR_003098.2.Hom_1	-0.71	0.14	0.47	NO	yes	1.14
HNRPC_HUMAN	NR_003098.2.Hom_1	-0.73	0.14	0.28	NO	yes	1.13
CHTOP_HUMAN	NR_003098.2.Hom_1	-0.75	0.14	0.39	NO	yes	1.13
IF4H_HUMAN	NR_003098.2.Hom_1	-0.79	0.14	0.37	NO	yes	1.12
EXOS4_HUMAN	NR_003098.2.Hom_1	-0.84	0.14	0.34	NO	yes	1.1
FBRL_HUMAN	NR_003098.2.Hom_1	-0.91	0.1	0.28	NO	yes	1.08
RT05_HUMAN	NR_003098.2.Hom_1	-0.91	0.1	0.36	NO	yes	1.08
ZC3H8_HUMAN	NR_003098.2.Hom_1	-0.97	0.1	0.25	NO	yes	1.06
RBM24_HUMAN	NR_003098.2.Hom_1	-1.01	0.1	0.29	NO	yes	1.05
RCAN3_HUMAN	NR_003098.2.Hom_1	-1	0.1	0.26	NO	yes	1.05
RALYL_HUMAN	NR_003098.2.Hom_1	-1.03	0.1	0.22	NO	yes	1.04
TYY1_HUMAN	NR_003098.2.Hom_1	-1.18	0.1	0.24	NO	yes	1

## Sheet: Sheet2
Supplementary Table S4. SNHG1-proteins interaction prediction using RPISeq
Protein	SNHG1
	RF	SVM
EZH2	0.75	0.93
TIA-1	0.75	0.9
FUS	0.7	0.65
ELAV2	0.8	0.77
QKI	0.7	0.92
HNRPQ	0.85	0.92
PTBP1	0.75	0.88
PCBP1	0.75	0.83
ELAV4	0.75	0.85
ESRP2	0.75	0.93
SFPQ	0.85	0.92
